# Supplementary material for: Conjugates of α-d-Galp-(1→3)-β-d-Galp for the serological diagnosis of Chagas disease
Source: PLoS Negl Trop Dis. 2026 Feb 10;20(2):e0013728. doi: 10.1371/journal.pntd.0013728 (PMC12915924; doi:10.1371/journal.pntd.0013728)
Supplement: S1 Data — (ZIP) [file pntd.0013728.s002.zip]

Archive with 10 entries (10 files):
- S1_File.txt
- S10_File.csv
- S2_File.csv
- S3_File.csv
- S4_File.csv
- S5_File.csv
- S6_File.csv
- S7_File.csv
- S8_File.csv
- S9_File.csv
