# Supplementary material for: Conjugates of α-d-Galp-(1→3)-β-d-Galp for the serological diagnosis of Chagas disease
Source: PLoS Negl Trop Dis. 2026 Feb 10;20(2):e0013728. doi: 10.1371/journal.pntd.0013728 (PMC12915924; doi:10.1371/journal.pntd.0013728)
Supplement: S1 Data — (ZIP) [file pntd.0013728.s002.zip › S1_File.txt]

df1_Paper.csv

The file df1_Paper.csv contains 11 columns corresponding to serological and experimental information from 187 serum samples. The variables included are described below:

ID: Serum sample identifier.

Chagas: Serological status of the individual. It takes two possible values:
Positive for Trypanosoma cruzi–infected individuals (ChD) and Negative for non–T. cruzi–infected individuals (non-ChD). Serology was determined using two commercially available assays: an ELISA based on crude parasite homogenates (Chagatest-ELISA) and an indirect haemagglutination assay (Chagatest-HAI), both from Wiener Laboratory (Rosario, Argentina).

Ag1_(OD): Reactivity against the GST-Ag1 antigen measured in ELISA assays, expressed as absorbance at 450 nm.

Ag36_(OD): Reactivity against the GST-Ag36 antigen measured in ELISA assays, expressed as absorbance at 450 nm.

SAPA_(OD): Reactivity against the GST-SAPA antigen measured in ELISA assays, expressed as absorbance at 450 nm.

TSSA_(OD): Reactivity against the GST-TSSA antigen (TSSAII 24–62 isoform; Balouz et al., 2015) measured in ELISA assays, expressed as absorbance at 450 nm.

BSA-Di_(OD): Reactivity against the BSA-Di molecule described in this work measured in ELISA assays, expressed as absorbance at 450 nm.

*BSA-Di_(CONTROL)_(OD): Reactivity against the BSA-Di molecule measured in ELISA assays performed under control conditions. Serum samples were incubated with PBS. Results are expressed as absorbance at 450 nm.

*BSA-Di_(UREA)_(OD): Reactivity against the BSA-Di molecule measured in ELISA assays performed under avidity conditions. Serum samples were incubated with 6 M urea. Results are expressed as absorbance at 450 nm.

RibP2_(OD): Reactivity against the RibP2 peptide measured in ELISA assays, expressed as absorbance at 450 nm.

RibP2-Di_(OD): Reactivity against the RibP2-Di conjugate measured in ELISA assays, expressed as absorbance at 450 nm.


Index: 187 entries
Data columns (total 11 columns):
 #   Column                  Non-Null Count  Dtype  
---  ------                  --------------  -----  
 0   ID                      187 non-null    object 
 1   Chagas                  187 non-null    object 
 2   Ag1_(OD)                173 non-null    float64
 3   Ag36_(OD)               173 non-null    float64
 4   SAPA_(OD)               173 non-null    float64
 5   TSSA_(OD)               173 non-null    float64
 6   BSA-Di_(OD)             178 non-null    float64
 7   *BSA-Di_(UREA)_(OD)     133 non-null    float64
 8   *BSA-Di_(CONTROL)_(OD)  133 non-null    float64
 9   RibP2_(OD)              87 non-null     float64
 10  RibP2-Di_(OD)           87 non-null     float64

Missing values reflect samples that were not evaluated for specific antigens or experimental conditions.

Reference:
Balouz V et al. (2015) Clin Vaccine Immunol 22(3):304–312. doi:10.1128/CVI.00684-14.
=======================================================================================
df2_Paper.csv

The file df2_Paper.csv contains 8 columns corresponding to ELISA reactivity measurements from 24 serum samples, including standard and avidity assay conditions. The variables included are:

ID: Serum sample identifier.

RibP2_UREA_OD: Reactivity against the RibP2 peptide measured in ELISA assays, expressed as absorbance at 450 nm. Serum samples were incubated with 6 M urea.

RibP2-Di_UREA_OD: Reactivity against the RibP2-Di conjugate measured in ELISA assays, expressed as absorbance at 450 nm. Serum samples were incubated with 6 M urea.

BSA-Di_UREA_OD: Reactivity against the BSA-Di conjugate measured in ELISA assays, expressed as absorbance at 450 nm. Serum samples were incubated with 6 M urea.

RibP2_OD: Reactivity against the RibP2 peptide measured as absorbance at 450 nm under standard ELISA conditions.

RibP2-Di_OD: Reactivity against the RibP2-Di conjugate measured as absorbance at 450 nm under standard ELISA conditions.

BSA-Di_OD: Reactivity against the BSA-Di conjugate measured as absorbance at 450 nm under standard ELISA conditions.

AlfaGal: Categorical variable indicating α-Gal reactivity status.

RangeIndex: 24 entries, 0 to 23
Data columns (total 8 columns):
 #   Column            Non-Null Count  Dtype  
---  ------            --------------  -----  
 0   ID                24 non-null     int64  
 1   RibP2_UREA_OD     24 non-null     float64
 2   RibP2-Di_UREA_OD  24 non-null     float64
 3   BSA-Di_UREA_OD    24 non-null     float64
 4   RibP2_OD          24 non-null     float64
 5   RibP2-Di_OD       24 non-null     float64
 6   BSA-Di_OD         24 non-null     float64
 7   AlfaGal           24 non-null     object 
 
 =======================================================================================
RibP2_TG-ROC.csv, RibP2-Di_TG-ROC.csv and BSA-Di_TG-ROC.csv contain the values of Accuracy, Specificity and Sensitivity corresponding to each Cutoff, as calculated for the RibP2, RibP2-Di and BSA-Di molecules, respectively. 
 
 
