# Supplementary material for: Conjugates of α-d-Galp-(1→3)-β-d-Galp for the serological diagnosis of Chagas disease
Source: PLoS Negl Trop Dis. 2026 Feb 10;20(2):e0013728. doi: 10.1371/journal.pntd.0013728 (PMC12915924; doi:10.1371/journal.pntd.0013728)
Supplement: S1 Data — (ZIP) [file pntd.0013728.s002.zip › S10_File.csv]

		Ag2	Ag2	diAg2	diAg2	Ag2	Ag2	diAg2	diAg2
270293		1,2709	1,3408	1,1137	1,0699
269962		1,2839	1,2718	1,0475	1,118
270075		0,8057	0,7992	0,3005	0,2999
270147		1,0194	0,9654	0,812	0,8595
270056		1,3253	1,3383	0,748	0,7422
269970		1,2691	1,3071	0,7645	0,7135
270134		0,5633	0,563	0,3014	0,2772
270149		1,3268	1,2125	0,6137	0,604
270085		1,3356	1,237	0,5155	0,5006
270102		1,5131	1,6116	0,8126	0,8796
270036		1,3367	1,2756	0,4616	0,4815
270015		1,119	1,0459	0,3002	0,2692
2700130		1,3781	1,3589	1,0042	0,9743
2700186		1,3607	1,4165	0,745	0,731
269909		1,1397	1,1577	0,6531	0,6245
270248		0,4081	0,3707	0,3534	0,3605
270168						0,8403	1,4409*	0,2101	0,2236
270198						1,4053	1,411	0,4187	0,4183
270290						1,2027	1,1942	0,2392	0,2371
270140						1,3384	1,3711	0,3153	0,2938
270068						1,2636	1,3594	0,3189	0,31
270116						1,3689	1,3405	0,5303	0,5033
270124						0,5876	0,5837	0,1995	0,2321
270128						1,273	1,303	0,2882	0,2691
270122						0,8934	0,892	0,4439	0,4572
270031						1,758	1,7487	0,7094	0,6861
