# Supplementary material for: Conjugates of α-d-Galp-(1→3)-β-d-Galp for the serological diagnosis of Chagas disease
Source: PLoS Negl Trop Dis. 2026 Feb 10;20(2):e0013728. doi: 10.1371/journal.pntd.0013728 (PMC12915924; doi:10.1371/journal.pntd.0013728)
Supplement: S1 Data — (ZIP) [file pntd.0013728.s002.zip › S2_File.csv]

ID	Chagas	Ag1_(OD)	Ag36_(OD)	SAPA_(OD)	TSSA_(OD)	BSA-Di_(OD)	*BSA-Di_(UREA)_(OD)	*BSA-Di_(CONTROL)_(OD)	RibP2	RibP2-Di
269890	Positive	1.51	1.75	0.61	2.07	1.62	0.94	1.42
269882	Positive	2.63	2.7	1.06	2.66	1.38	0.61	1.05	2.884	1.999
269878	Positive	1.06	1.81	1.41	2.02	1.48	0.38	0.72
269875	Positive	1.52	1.24	1.09	0.71	1.88	0.59	1.14	1.588	2.38
269860	Positive	0.38	0.78	0.35	1.34	2.08	0.76	1.26
269996	Positive	1.46	0.76	1.42	1.03	1.88
269987	Positive	1.99	1.84	0.32	1.68	2.48			2.27	2.051
269962	Positive	0.34	1.16	0.3	1.91	1.87	1.28	1.71
269909	Positive	0.52	1.94	0.58	1.9	2.23	1.61	1.97
269899	Positive	0.48	2.52	0.89	1.74	0.65	0.48	0.87	2.472	2.497
270057	Positive	1.83	1.8	0.3	2.46	1.04
270056	Positive	0.62	2.33	0.94	0.92	2.2	1.11	1.44	0.746	2.35
270036	Positive	0.91	1.79	0.39	1.83	1.84	1.87	2.11	1.204	1.476
270030	Positive	1.07	1.38	0.95	1.82	1.06			2.355	2.124
270026	Positive	1.29	1.91	0.85	2.6	1.83			0.692	1.087
270004	Positive	2.29	1.48	1.23	2.55	0.4
270102	Positive	0.9	1.65	0.65	2.29	2.21	2.14	2.56
270093	Positive	0.39	0.41	0.31	0.25	0.23	0.42	0.78	0.816	0.954
270085	Positive	0.6	0.8	0.44	1.51	0.44	1.81	2.2	1.588	0.979
270082	Positive	1.12	0.96	0.77	1.9	0.43	0.79	1.48	2.164	2.369
270076	Positive	0.25	0.08	0.15	1.22	0.29	0.86	1.16	0.061	0.082
270075	Positive	0.19	0.62	0.31	0.84	0.31	1.27	1.65	0.122	0.159
270073	Positive	0.65	0.4	0.36	2.6	2.31	0.19	0.77
270069	Positive	0.55	0.29	0.23	1.06	1.07	1.0	1.29
270134	Positive	2.04	1.2	1.7	1.85	0.8	2.05	2.11
270130	Positive	0.97	1.01	0.43	2.4	1.81	1.62	1.75
270128	Positive	1.45	2.17	0.24	2.21	0.67	0.09	0.18	1.725	1.329
270122	Positive	0.19	0.11	0.61	1.42	1.32	0.07	0.18
270115	Positive	0.17	0.84	1.27	0.14	0.05	1.8	2.32
270103	Positive	2.27	1.31	0.71	0.51	2.55	0.49	0.75
270186	Positive	1.66	0.9	1.19	2.61	1.41	1.68	1.82	1.896	2.524
270174	Positive	0.3	0.16	0.25	0.87	0.56
270168	Positive	0.61	1.67	0.77	1.73	0.71	0.18	0.36
270166	Positive	0.66	0.85	0.74	1.36	2.12	0.7	1.05
270154	Positive	0.41	0.39	0.34	1.95	0.58	0.23	0.5	1.571	2.17
270149	Positive	2.49	1.57	1.85	2.3	2.55
270147	Positive	0.95	0.66	1.08	1.36	2.21	1.28	1.57
270146	Positive	1.15	0.88	0.26	1.95	2.05	1.38	2.02
270140	Positive	1.02	0.42	1.35	2.12	0.6	0.15	0.22	2.3	1.218
270198	Positive	0.76	0.54	0.37	1.86	1.2	0.16	0.35	0.742	1.0
270189	Positive	0.4	1.22	0.78	0.72	1.93
270228	Positive	0.23	0.21	0.35	0.69	0.72			0.186	0.229
270234	Positive	0.33	0.77	0.23	1.09	1.34			0.529	1.333
270239	Positive	1.73	1.34	2.2	2.06	2.01
270248	Positive	0.33	0.18	0.29	1.63	0.22	1.63	2.21	0.668	0.613
270249	Positive	0.8	1.2	1.52	2.56	2.31			0.644	1.803
270290	Positive	0.18	0.19	0.19	1.8	0.32	0.14	0.35	0.078	0.109
270292	Positive	0.9	1.97	0.32	2.38	0.8	1.64	1.81	1.306	1.661
270293	Positive	1.78	0.85	1.35	2.35	2.29	1.52	1.96	0.615	1.768
270306	Positive	1.68	1.18	0.44	1.88	1.98
270315	Positive	0.21	0.75	0.18	0.16	1.34
270316	Positive	1.23	1.19	0.63	1.53	1.03			2.108	2.281
270317	Positive	1.47	1.47	1.38	2.43	1.03
270334	Positive	2.47	2.18	0.31	2.49	1.99
270335	Positive	1.32	1.37	0.35	2.45	2.08
270340	Positive	1.31	1.56	0.68	2.04	1.38
270353	Positive	0.9	0.65	0.38	0.82	1.84			1.686	1.864
270368	Positive	0.86	0.82	0.31	0.97	1.03			1.977	2.507
270374	Positive	0.87	1.63	1.11	0.54	2.43
270378	Positive	0.39	0.72	0.4	2.26	1.73			1.521	2.167
270385	Positive	0.84	0.89	1.19	0.62	0.75			1.381	1.657
270391	Positive	0.23	0.26	0.26	1.18	0.67
270400	Positive	1.53	1.26	0.84	2.19	1.25
270403	Positive	0.65	0.68	0.18	1.16	1.34
270409	Positive	0.67	0.83	0.53	0.34
270412	Positive	1.15	0.69	0.67	2.03	0.36			0.662	0.511
270413	Positive	1.28	0.47	0.63	1.81	0.22			1.446	1.075
270416	Positive	1.54	1.13	0.28	2.44	1.45			1.865	2.337
270419	Positive	0.99	0.45	0.25	0.29	2.39
270423	Positive	0.34	0.21	0.21	1.7	0.65			1.174	1.997
270436	Positive	0.64	0.43	0.69	2.06	1.92			1.259	2.506
270439	Positive	0.13	0.07	0.11	0.87	0.75
270448	Positive	1.72	2.37	1.22	1.25	2.7			2.621	3.077
270449	Positive	0.58	0.22	0.4	1.79	1.07
270462	Positive	0.81	0.98	1.67	0.38	0.61
270468	Positive	0.39	0.56	0.28	1.79	0.39			1.598	1.696
270472	Positive	0.55	1.32	0.91	0.9	2.21			0.246	1.735
270490	Positive	1.62	1.33	1.98	1.88	1.91
270491	Positive	1.3	1.67	1.8	2.31	1.75
270499	Positive	1.19	0.43	0.27	0.47	2.47
270498	Positive	1.13	0.59	0.18	1.3	0.58			0.39	0.63
270501	Positive	0.64	0.19	0.5	1.36	0.91			1.337	1.356
93	Negative	0.15	0.06	0.11	0.5		0.06	0.08
94	Negative	0.15	0.06	0.07	0.17		0.06	0.08
95	Negative	0.12	0.05	0.1	0.32		0.18	0.28
97	Negative	0.12	0.07	0.07	0.12		0.07	0.11
269898	Positive	2.29	2.16	1.59	2.51	2.04	0.46	1.47	2.296	2.821
269874	Positive	0.96	1.73	0.81	0.78	1.7	0.75	1.33
269872	Positive	0.47	0.41	0.37	1.43	1.77	0.87	1.18
269950	Positive	0.5	0.67	0.32	0.85	1.44	0.7	1.34	0.739	0.846
269972	Positive	0.18	0.08	0.18	0.56	1.23			0.056	0.273
269970	Positive	2.64	1.91	1.95	2.66	1.9	1.16	1.68
270035	Positive	0.35	0.48	0.56	1.03	1.41	0.32	0.68	0.886	1.661
270031	Positive	0.87	1.48	2.7	1.11	1.92	0.09	0.17
270068	Positive	0.57	0.45	0.3	2.21	2.62	0.18	0.31
270127	Positive	0.57	0.85	0.66	1.77	1.46	0.2	0.25	0.148	1.453
96	Negative	0.08	0.06	0.07	0.09		0.16	0.21
98	Negative	0.11	0.07	0.14	0.21		0.07	0.13
99	Negative	0.15	0.1	0.25	0.23		0.37	0.51
100	Negative	0.09	0.06	0.08	0.09
A6	Negative	0.21	0.06	0.09	0.24	0.27	0.12	0.23
A7	Negative	0.11	0.07	0.07	0.08	0.4	0.16	0.23
B1	Negative	0.17	0.07	0.1	0.21	0.34	0.16	0.25
B2	Negative	0.12	0.06	0.08	0.08	0.11	0.05	0.09
B3	Negative	0.09	0.06	0.07	0.11	0.37	0.11	0.21
B5	Negative	0.16	0.07	0.15	0.52	0.08
B6	Negative	0.09	0.06	0.08	0.17	0.2	0.08	0.17
B7	Negative	0.15	0.07	0.11	0.64	0.64	0.15	0.29
C1	Negative	0.1	0.06	0.08	0.23	0.27
C2	Negative	0.11	0.06	0.07	0.09	0.09
C3	Negative	0.22	0.12	0.19	0.61	0.25	0.09	0.15	0.056	0.123
C4	Negative	0.13	0.07	0.11	0.2	0.91	0.51	0.6
C6	Negative	0.06	0.06	0.07	0.07	0.08	0.06	0.06
C7	Negative	0.13	0.08	0.17	0.16	1.94	0.68	1.43	0.07	0.827
C8	Negative	0.13	0.07	0.1	0.21	0.32
D1	Negative					0.13	0.08	0.1
D2	Negative					0.26
D3	Negative					0.98	0.29	0.43	0.066	0.343
D4	Negative					0.27
D5	Negative					0.34	0.17	0.34
D6	Negative					0.2	0.08	0.15
D7	Negative					1.8	1.04	1.46	0.057	1.491
D8	Negative					0.21	0.07	0.12	0.058	0.074
E1	Negative					0.19	0.08	0.12	0.055	0.071
E2	Negative					0.23	0.07	0.11
E3	Negative					0.35	0.08	0.2
E4	Negative					1.11	0.22	0.41
E5	Negative					0.81	0.36	0.54	0.056	0.522
737/7	Negative	0.08	0.06	0.07	0.14	0.54	0.09	0.2	0.055	0.092
717/2	Negative	0.19	0.07	0.13	0.28	0.62	0.2	0.33	0.057	0.111
739/9	Negative	0.12	0.08	0.1	0.16	0.39	0.09	0.29
720/5	Negative	0.15	0.06	0.11	0.27	0.52	0.13	0.23	0.054	0.109
740/10	Negative	0.11	0.06	0.09	0.2	0.16	0.07	0.1	0.054	0.079
722/7	Negative	0.17	0.08	0.1	0.51	0.33	0.55	0.67
741/11	Negative	0.17	0.08	0.12	0.31	0.77	0.21	0.48
728/1	Negative					0.41	0.09	0.21
738/8	Negative	0.07	0.07	0.08	0.08	0.23	0.11	0.17
735/5	Negative	0.14	0.06	0.11	0.32	0.44	0.11	0.2
716/1	Negative	0.14	0.07	0.07	0.16	0.52	0.1	0.26
718/3	Negative	0.14	0.13	0.12	0.15	0.17	0.08	0.1	0.062	0.08
729/2	Negative	0.16	0.07	0.1	0.32	0.59	0.22	0.32
702/1	Negative	0.13	0.06	0.09	0.3	0.36	0.07	0.16
744/1	Negative	0.1	0.06	0.08	0.11	0.06	0.09	0.06	0.062	0.064
731/1	Negative	0.15	0.07	0.13	0.4	0.56	0.19	0.36
745/2	Negative	0.11	0.06	0.07	0.24	0.41	0.09	0.3	0.055	0.111
747/4	Negative	0.29	0.13	0.15	0.38	0.62	0.29	0.62	0.18	0.259
732/2	Negative	0.15	0.07	0.08	0.24	0.35	0.09	0.14	0.055	0.104
1	Negative	0.11	0.07	0.09	0.18	0.32	0.1	0.13	0.056	0.093
2	Negative	0.09	0.06	0.08	0.16	0.22	0.09	0.1
3	Negative	0.09	0.07	0.08	0.2	0.07	0.11	0.06	0.056	0.085
4	Negative	0.1	0.07	0.08	0.09	0.32	0.08	0.15	0.052	0.084
5	Negative	0.06	0.06	0.07	0.07	0.05	0.06	0.05	0.051	0.051
6	Negative	0.1	0.07	0.09	0.1	0.19	0.11	0.17
7	Negative	0.07	0.06	0.07	0.07	0.06	0.05	0.05	0.051	0.052
8	Negative	0.08	0.06	0.07	0.08	0.08	0.06	0.07	0.057	0.069
10	Negative	0.09	0.06	0.07	0.07	0.08	0.06	0.06	0.053	0.062
11	Negative	0.09	0.06	0.08	0.16	0.06	0.1	0.06	0.054	0.072
14	Negative	0.07	0.07	0.08	0.08	0.16	0.1	0.11	0.053	0.072
15	Negative	0.11	0.07	0.11	0.26	0.73	0.25	0.35	0.058	0.232
16	Negative	0.09	0.08	0.09	0.16	0.38	0.11	0.27	0.055	0.089
17	Negative	0.17	0.08	0.08	0.17	0.15	0.1	0.13
18	Negative	0.1	0.07	0.09	0.13	0.22	0.09	0.18
19	Negative	0.07	0.06	0.07	0.08	0.12	0.09	0.09
20	Negative	0.2	0.06	0.07	0.08	0.11	0.06	0.08	0.054	0.064
251	Negative	0.1	0.06	0.07	0.1	0.13	0.08	0.11
252	Negative	0.1	0.07	0.1	0.21	0.11	0.06	0.07
270	Negative	0.1	0.06	0.08	0.1	0.33	0.11	0.19	0.057	0.293
271	Negative	0.09	0.06	0.08	0.18	0.51	0.14	0.28	0.052	0.08
280	Negative	0.1	0.06	0.08	0.24	0.08	0.28	0.07	0.0	0.052
282	Negative	0.09	0.06	0.07	0.21	0.49	0.13	0.26
285	Negative	0.1	0.08	0.07	0.11	0.06	0.27	0.15	0.053	0.114
286	Negative	0.1	0.06	0.08	0.14	0.16	0.16	0.09
294	Negative	0.19	0.06	0.07	0.2	0.2	0.13	0.1
345	Negative	0.16	0.08	0.09	0.16	0.22	0.12	0.15	0.077	0.13
346	Negative	0.11	0.07	0.09	0.19	0.8	0.21	0.36	0.093	0.298
354	Negative	0.08	0.07	0.07	0.11	0.09	0.09	0.08	0.054	0.065
357	Negative	0.19	0.07	0.07	0.27	0.13	0.09	0.08
359	Negative	0.08	0.06	0.07	0.08	0.08	0.07	0.08
369	Negative	0.11	0.06	0.08	0.17	0.51	0.16	0.24	0.058	0.677
372	Negative	0.11	0.07	0.09	0.12	0.49	0.08	0.23	0.055	0.076
380	Negative	0.13	0.07	0.08	0.17	0.84	0.25	0.64	0.07	0.22
381	Negative	0.11	0.07	0.08	0.23	0.17	0.15	0.12
384	Negative	0.1	0.08	0.09	0.16	0.8	0.45	0.58
386	Negative	0.12	0.06	0.08	0.08	0.18	0.13	0.09	0.054	0.054
389	Negative	0.1	0.07	0.08	0.1	0.09	0.36	0.07	0.055	0.062
398	Negative	0.3	0.07	0.08	0.1	0.57	0.27	0.41	0.057	0.274
400	Negative	0.3	0.14	0.09	0.2	0.53	0.15	0.43	0.064	0.103
