# Supplementary material for: Conjugates of α-d-Galp-(1→3)-β-d-Galp for the serological diagnosis of Chagas disease
Source: PLoS Negl Trop Dis. 2026 Feb 10;20(2):e0013728. doi: 10.1371/journal.pntd.0013728 (PMC12915924; doi:10.1371/journal.pntd.0013728)
Supplement: S1 Data — (ZIP) [file pntd.0013728.s002.zip › S3_File.csv]

ID	RibP2_UREA_OD	RibP2-Di_UREA_OD	BSADi-u	RibP2_OD	RibP2-Di_OD	BSA-Di_OD	AlfaGal
270293	0.416	2.032	1.972	0.529	2.201	2.331	High
269962	0.433	1.579	1.683	0.531	1.892	1.982	High
270147	0.728	1.998	2.189	0.84	2.195	2.339	High
270056	1.076	2.095	1.931	1.058	2.205	2.035	High
269970	0.843	1.452	1.37	0.918	1.636	1.718	High
270149	1.378	2.138	2.212	1.531	2.468	2.651	High
270102	2.058	2.156	1.608	2.107	2.336	2.091	High
270036	1.1	1.53	1.643	1.27	1.912	2.212	High
2700130	0.234	1.563	1.596	0.387	1.754	1.835	High
2700186	1.769	1.826	1.669	1.889	2.14	2.165	High
269909	0.278	1.813	2.052	0.369	1.983	2.393	High
270116	1.298	1.974	1.96	1.442	2.441	2.453	High
270122	0.74	1.27	1.478	0.882	1.623	1.758	High
270031	1.065	1.788	1.49	1.322	2.185	1.857	High
270168	0.904	0.697	0.626	1.228	0.981	1.119	Low
270198	0.546	0.865	1.122	0.636	1.31	1.769	High
270290	0.12	0.196	0.282	0.162	0.321	0.676	Low
270140	0.963	0.611	0.626	1.298	0.917	1.17	Low
270075	0.113	0.17	0.193	0.138	0.209	0.259	Low
270248	0.584	0.637	0.541	0.677	0.896	1.078	Low
270124	0.169	0.377	0.658	0.272	0.789	0.997	Low
270128	1.267	0.976	0.581	1.732	1.419	1.101	Low
270134	0.409	0.425	0.742	0.47	0.815	1.381	Low
270085	0.465	0.748	0.7	0.526	0.939	0.876	Low
