# Supplementary material for: Conjugates of α-d-Galp-(1→3)-β-d-Galp for the serological diagnosis of Chagas disease
Source: PLoS Negl Trop Dis. 2026 Feb 10;20(2):e0013728. doi: 10.1371/journal.pntd.0013728 (PMC12915924; doi:10.1371/journal.pntd.0013728)
Supplement: S1 Data — (ZIP) [file pntd.0013728.s002.zip › S4_File.csv]

Cutoff	Accuracy	Sensitivity	Specificity
0.001	0.51123595505618	1	0
0.021191919191919	0.51123595505618	1	0
0.041383838383838	0.51123595505618	1	0
0.061575757575758	0.533707865168539	0.989010989010989	0.057471264367816
0.081767676767677	0.573033707865169	0.989010989010989	0.137931034482759
0.101959595959596	0.589887640449438	0.989010989010989	0.172413793103448
0.122151515151515	0.612359550561798	0.989010989010989	0.218390804597701
0.142343434343434	0.629213483146067	0.989010989010989	0.252873563218391
0.162535353535354	0.651685393258427	0.989010989010989	0.298850574712644
0.182727272727273	0.668539325842697	0.989010989010989	0.333333333333333
0.202919191919192	0.696629213483146	0.989010989010989	0.39080459770115
0.223111111111111	0.707865168539326	0.967032967032967	0.436781609195402
0.24330303030303	0.713483146067416	0.956043956043956	0.459770114942529
0.263494949494949	0.724719101123595	0.956043956043956	0.482758620689655
0.283686868686869	0.741573033707865	0.956043956043956	0.517241379310345
0.303878787878788	0.735955056179775	0.945054945054945	0.517241379310345
0.324070707070707	0.741573033707865	0.923076923076923	0.551724137931034
0.344262626262626	0.764044943820225	0.923076923076923	0.597701149425287
0.364454545454545	0.775280898876405	0.912087912087912	0.632183908045977
0.384646464646465	0.786516853932584	0.912087912087912	0.655172413793103
0.404838383838384	0.786516853932584	0.89010989010989	0.67816091954023
0.425030303030303	0.797752808988764	0.89010989010989	0.701149425287356
0.445222222222222	0.792134831460674	0.868131868131868	0.71264367816092
0.465414141414141	0.792134831460674	0.868131868131868	0.71264367816092
0.485606060606061	0.792134831460674	0.868131868131868	0.71264367816092
0.50579797979798	0.803370786516854	0.868131868131868	0.735632183908046
0.525989898989899	0.825842696629213	0.868131868131868	0.781609195402299
0.546181818181818	0.837078651685393	0.868131868131868	0.804597701149425
0.566373737373737	0.837078651685393	0.857142857142857	0.816091954022988
0.586565656565657	0.831460674157303	0.835164835164835	0.827586206896552
0.606757575757576	0.831460674157303	0.824175824175824	0.839080459770115
0.626949494949495	0.837078651685393	0.813186813186813	0.862068965517241
0.647141414141414	0.842696629213483	0.813186813186813	0.873563218390805
0.667333333333333	0.831460674157303	0.791208791208791	0.873563218390805
0.687525252525253	0.820224719101124	0.769230769230769	0.873563218390805
0.707717171717172	0.820224719101124	0.769230769230769	0.873563218390805
0.727909090909091	0.808988764044944	0.747252747252747	0.873563218390805
0.74810101010101	0.814606741573034	0.747252747252747	0.885057471264368
0.768292929292929	0.803370786516854	0.725274725274725	0.885057471264368
0.788484848484848	0.808988764044944	0.725274725274725	0.896551724137931
0.808676767676768	0.808988764044944	0.703296703296703	0.919540229885058
0.828868686868687	0.814606741573034	0.703296703296703	0.931034482758621
0.849060606060606	0.820224719101124	0.703296703296703	0.942528735632184
0.869252525252525	0.820224719101124	0.703296703296703	0.942528735632184
0.889444444444444	0.820224719101124	0.703296703296703	0.942528735632184
0.909636363636364	0.820224719101124	0.703296703296703	0.942528735632184
0.929828282828283	0.820224719101124	0.692307692307692	0.954022988505747
0.950020202020202	0.820224719101124	0.692307692307692	0.954022988505747
0.970212121212121	0.820224719101124	0.692307692307692	0.954022988505747
0.99040404040404	0.825842696629213	0.692307692307692	0.96551724137931
1.01059595959596	0.825842696629213	0.692307692307692	0.96551724137931
1.03078787878788	0.808988764044944	0.659340659340659	0.96551724137931
1.0509797979798	0.803370786516854	0.648351648351648	0.96551724137931
1.07117171717172	0.786516853932584	0.615384615384615	0.96551724137931
1.09136363636364	0.786516853932584	0.615384615384615	0.96551724137931
1.11155555555556	0.792134831460674	0.615384615384615	0.977011494252874
1.13174747474747	0.792134831460674	0.615384615384615	0.977011494252874
1.15193939393939	0.792134831460674	0.615384615384615	0.977011494252874
1.17213131313131	0.792134831460674	0.615384615384615	0.977011494252874
1.19232323232323	0.792134831460674	0.615384615384615	0.977011494252874
1.21251515151515	0.786516853932584	0.604395604395604	0.977011494252874
1.23270707070707	0.780898876404494	0.593406593406593	0.977011494252874
1.25289898989899	0.775280898876405	0.582417582417582	0.977011494252874
1.27309090909091	0.775280898876405	0.582417582417582	0.977011494252874
1.29328282828283	0.775280898876405	0.582417582417582	0.977011494252874
1.31347474747475	0.775280898876405	0.582417582417582	0.977011494252874
1.33366666666667	0.769662921348315	0.571428571428571	0.977011494252874
1.35385858585859	0.752808988764045	0.538461538461538	0.977011494252874
1.37405050505051	0.752808988764045	0.538461538461538	0.977011494252874
1.39424242424242	0.741573033707865	0.516483516483517	0.977011494252874
1.41443434343434	0.730337078651685	0.494505494505494	0.977011494252874
1.43462626262626	0.730337078651685	0.494505494505494	0.977011494252874
1.45481818181818	0.719101123595506	0.472527472527472	0.977011494252874
1.4750101010101	0.713483146067416	0.461538461538462	0.977011494252874
1.49520202020202	0.707865168539326	0.450549450549451	0.977011494252874
1.51539393939394	0.707865168539326	0.450549450549451	0.977011494252874
1.53558585858586	0.707865168539326	0.450549450549451	0.977011494252874
1.55577777777778	0.707865168539326	0.450549450549451	0.977011494252874
1.5759696969697	0.707865168539326	0.450549450549451	0.977011494252874
1.59616161616162	0.707865168539326	0.450549450549451	0.977011494252874
1.61635353535354	0.707865168539326	0.450549450549451	0.977011494252874
1.63654545454545	0.702247191011236	0.43956043956044	0.977011494252874
1.65673737373737	0.702247191011236	0.43956043956044	0.977011494252874
1.67692929292929	0.702247191011236	0.43956043956044	0.977011494252874
1.69712121212121	0.702247191011236	0.43956043956044	0.977011494252874
1.71731313131313	0.696629213483146	0.428571428571429	0.977011494252874
1.73750505050505	0.691011235955056	0.417582417582418	0.977011494252874
1.75769696969697	0.685393258426966	0.406593406593407	0.977011494252874
1.77788888888889	0.679775280898876	0.395604395604396	0.977011494252874
1.79808080808081	0.679775280898876	0.395604395604396	0.977011494252874
1.81827272727273	0.679775280898876	0.384615384615385	0.988505747126437
1.83846464646465	0.674157303370787	0.373626373626374	0.988505747126437
1.85865656565657	0.662921348314607	0.351648351648352	0.988505747126437
1.87884848484848	0.657303370786517	0.340659340659341	0.988505747126437
1.8990404040404	0.646067415730337	0.318681318681319	0.988505747126437
1.91923232323232	0.634831460674157	0.296703296703297	0.988505747126437
1.93942424242424	0.617977528089888	0.263736263736264	0.988505747126437
1.95961616161616	0.623595505617977	0.263736263736264	1
1.97980808080808	0.623595505617977	0.263736263736264	1
2	0.612359550561798	0.241758241758242	1
