# Supplementary material for: Conjugates of α-d-Galp-(1→3)-β-d-Galp for the serological diagnosis of Chagas disease
Source: PLoS Negl Trop Dis. 2026 Feb 10;20(2):e0013728. doi: 10.1371/journal.pntd.0013728 (PMC12915924; doi:10.1371/journal.pntd.0013728)
Supplement: S1 Data — (ZIP) [file pntd.0013728.s002.zip › S6_File.csv]

Cutoff	Accuracy	Sensitivity	Specificity
0.001	0.517241379310345	1	0
0.021191919191919	0.517241379310345	1	0
0.041383838383838	0.517241379310345	1	0
0.061575757575758	0.563218390804598	1	0.095238095238095
0.081767676767677	0.724137931034483	1	0.428571428571429
0.101959595959596	0.770114942528736	0.977777777777778	0.547619047619048
0.122151515151515	0.827586206896552	0.955555555555556	0.69047619047619
0.142343434343434	0.850574712643678	0.955555555555556	0.738095238095238
0.162535353535354	0.839080459770115	0.933333333333333	0.738095238095238
0.182727272727273	0.839080459770115	0.933333333333333	0.738095238095238
0.202919191919192	0.839080459770115	0.933333333333333	0.738095238095238
0.223111111111111	0.850574712643678	0.933333333333333	0.761904761904762
0.24330303030303	0.850574712643678	0.911111111111111	0.785714285714286
0.263494949494949	0.862068965517241	0.911111111111111	0.80952380952381
0.283686868686869	0.862068965517241	0.888888888888889	0.833333333333333
0.303878787878788	0.885057471264368	0.888888888888889	0.880952380952381
0.324070707070707	0.885057471264368	0.888888888888889	0.880952380952381
0.344262626262626	0.896551724137931	0.888888888888889	0.904761904761905
0.364454545454545	0.896551724137931	0.888888888888889	0.904761904761905
0.384646464646465	0.896551724137931	0.888888888888889	0.904761904761905
0.404838383838384	0.896551724137931	0.888888888888889	0.904761904761905
0.425030303030303	0.896551724137931	0.888888888888889	0.904761904761905
0.445222222222222	0.896551724137931	0.888888888888889	0.904761904761905
0.465414141414141	0.896551724137931	0.888888888888889	0.904761904761905
0.485606060606061	0.896551724137931	0.888888888888889	0.904761904761905
0.50579797979798	0.896551724137931	0.888888888888889	0.904761904761905
0.525989898989899	0.896551724137931	0.866666666666667	0.928571428571429
0.546181818181818	0.896551724137931	0.866666666666667	0.928571428571429
0.566373737373737	0.896551724137931	0.866666666666667	0.928571428571429
0.586565656565657	0.896551724137931	0.866666666666667	0.928571428571429
0.606757575757576	0.896551724137931	0.866666666666667	0.928571428571429
0.626949494949495	0.885057471264368	0.844444444444444	0.928571428571429
0.647141414141414	0.873563218390805	0.822222222222222	0.928571428571429
0.667333333333333	0.873563218390805	0.822222222222222	0.928571428571429
0.687525252525253	0.885057471264368	0.822222222222222	0.952380952380952
0.707717171717172	0.885057471264368	0.822222222222222	0.952380952380952
0.727909090909091	0.885057471264368	0.822222222222222	0.952380952380952
0.74810101010101	0.885057471264368	0.822222222222222	0.952380952380952
0.768292929292929	0.885057471264368	0.822222222222222	0.952380952380952
0.788484848484848	0.885057471264368	0.822222222222222	0.952380952380952
0.808676767676768	0.885057471264368	0.822222222222222	0.952380952380952
0.828868686868687	0.896551724137931	0.822222222222222	0.976190476190476
0.849060606060606	0.885057471264368	0.8	0.976190476190476
0.869252525252525	0.885057471264368	0.8	0.976190476190476
0.889444444444444	0.885057471264368	0.8	0.976190476190476
0.909636363636364	0.885057471264368	0.8	0.976190476190476
0.929828282828283	0.885057471264368	0.8	0.976190476190476
0.950020202020202	0.885057471264368	0.8	0.976190476190476
0.970212121212121	0.873563218390805	0.777777777777778	0.976190476190476
0.99040404040404	0.862068965517241	0.755555555555556	0.976190476190476
1.01059595959596	0.850574712643678	0.733333333333333	0.976190476190476
1.03078787878788	0.850574712643678	0.733333333333333	0.976190476190476
1.0509797979798	0.850574712643678	0.733333333333333	0.976190476190476
1.07117171717172	0.850574712643678	0.733333333333333	0.976190476190476
1.09136363636364	0.827586206896552	0.688888888888889	0.976190476190476
1.11155555555556	0.827586206896552	0.688888888888889	0.976190476190476
1.13174747474747	0.827586206896552	0.688888888888889	0.976190476190476
1.15193939393939	0.827586206896552	0.688888888888889	0.976190476190476
1.17213131313131	0.827586206896552	0.688888888888889	0.976190476190476
1.19232323232323	0.827586206896552	0.688888888888889	0.976190476190476
1.21251515151515	0.827586206896552	0.688888888888889	0.976190476190476
1.23270707070707	0.816091954022988	0.666666666666667	0.976190476190476
1.25289898989899	0.816091954022988	0.666666666666667	0.976190476190476
1.27309090909091	0.816091954022988	0.666666666666667	0.976190476190476
1.29328282828283	0.816091954022988	0.666666666666667	0.976190476190476
1.31347474747475	0.816091954022988	0.666666666666667	0.976190476190476
1.33366666666667	0.793103448275862	0.622222222222222	0.976190476190476
1.35385858585859	0.793103448275862	0.622222222222222	0.976190476190476
1.37405050505051	0.781609195402299	0.6	0.976190476190476
1.39424242424242	0.781609195402299	0.6	0.976190476190476
1.41443434343434	0.781609195402299	0.6	0.976190476190476
1.43462626262626	0.781609195402299	0.6	0.976190476190476
1.45481818181818	0.770114942528736	0.577777777777778	0.976190476190476
1.4750101010101	0.770114942528736	0.577777777777778	0.976190476190476
1.49520202020202	0.770114942528736	0.555555555555556	1
1.51539393939394	0.770114942528736	0.555555555555556	1
1.53558585858586	0.770114942528736	0.555555555555556	1
1.55577777777778	0.770114942528736	0.555555555555556	1
1.5759696969697	0.770114942528736	0.555555555555556	1
1.59616161616162	0.770114942528736	0.555555555555556	1
1.61635353535354	0.770114942528736	0.555555555555556	1
1.63654545454545	0.770114942528736	0.555555555555556	1
1.65673737373737	0.770114942528736	0.555555555555556	1
1.67692929292929	0.735632183908046	0.488888888888889	1
1.69712121212121	0.724137931034483	0.466666666666667	1
1.71731313131313	0.724137931034483	0.466666666666667	1
1.73750505050505	0.71264367816092	0.444444444444444	1
1.75769696969697	0.71264367816092	0.444444444444444	1
1.77788888888889	0.701149425287356	0.422222222222222	1
1.79808080808081	0.701149425287356	0.422222222222222	1
1.81827272727273	0.689655172413793	0.4	1
1.83846464646465	0.689655172413793	0.4	1
1.85865656565657	0.689655172413793	0.4	1
1.87884848484848	0.67816091954023	0.377777777777778	1
1.8990404040404	0.67816091954023	0.377777777777778	1
1.91923232323232	0.67816091954023	0.377777777777778	1
1.93942424242424	0.67816091954023	0.377777777777778	1
1.95961616161616	0.67816091954023	0.377777777777778	1
1.97980808080808	0.67816091954023	0.377777777777778	1
2	0.655172413793103	0.333333333333333	1
