# Supplementary material for: Conjugates of α-d-Galp-(1→3)-β-d-Galp for the serological diagnosis of Chagas disease
Source: PLoS Negl Trop Dis. 2026 Feb 10;20(2):e0013728. doi: 10.1371/journal.pntd.0013728 (PMC12915924; doi:10.1371/journal.pntd.0013728)
Supplement: S1 Data — (ZIP) [file pntd.0013728.s002.zip › S7_File.csv]

		MASP	MASP	diMASP	diMASP	MASP	MASP	diMASP	diMASP
270293		0,277	0,2711	0,798	0,7081
269962		0,4185	0,4104	0,7957	0,7709
270075		0,2358	0,2359	0,2404	0,2308
270147		0,2967	0,2857	0,6627	0,6956
270056		0,3186	0,3268	0,6266	0,6656
269970		0,396	0,3625	0,4477	0,4041
270134		0,2225	0,2223	0,2566	0,2701
270149		0,2086	0,2054	0,4906	0,4797
270085		0,2398	0,2334	0,184	0,1958
270102		0,503	0,2053	0,7899	0,7669
270036		0,5132	0,3464	0,3813	0,3815
270015		0,1743	0,1448	0,2359	0,2409
2700130		0,3524	0,3122	0,5972	0,6277
2700186		0,187	0,1795	0,6808	0,6968
269909		0,442	0,4204	0,6194	0,5727
270248		0,407	0,2623	0,3393	0,3429
270168						0,2528	0,2491	0,2026	0,1921
270198						0,4341	1,0095*	0,3967	0,3495
270290						0,3764	0,4135	0,2413	0,2298
270140						0,2805	0,2902	0,2969	0,2615
270068						0,2126	0,1985	0,487	0,2678
270116						0,2691	0,2648	0,5251	0,4833
270124						0,2702	0,2604	0,2605	0,242
270128						0,2247	0,2237	0,2211	0,2077
270122						0,2025	0,2073	0,3492	0,3277
270031						0,2515	0,2353	0,5613	0,5926
