# Supplementary material for: Conjugates of α-d-Galp-(1→3)-β-d-Galp for the serological diagnosis of Chagas disease
Source: PLoS Negl Trop Dis. 2026 Feb 10;20(2):e0013728. doi: 10.1371/journal.pntd.0013728 (PMC12915924; doi:10.1371/journal.pntd.0013728)
Supplement: S1 Data — (ZIP) [file pntd.0013728.s002.zip › S8_File.csv]

		TSSA	TSSA	diTSSA	diTSSA	TSSA	TSSA	diTSSA	diTSSA
270293		1,3218	1,3146	0,455	0,3739
269962		1,2178	1,2125	0,4157	0,4004
270075		0,6002	0,5925	0,24	0,2221
270147*		0,302*	0,2919*	0,5431*	0,5016*
270056		0,6219	0,6344	0,3658	0,3124
269970		1,2745	1,2957	0,4372	0,4061
270134		0,874	0,8961	0,3039	0,3061
270149		0,9742	0,8364	0,2687	0,2537
270085		0,7363	0,7036	0,2264	0,2265
270102		1,2275	1,2306	0,4286	0,4652
270036		0,9072	0,8164	0,2158	0,2213
270015		0,1128	0,1488	0,2188	0,1863
2700130		1,3329	1,2192	0,407	0,4056
2700186		1,0091	1,2777	0,3794	0,2143
269909		0,7486	0,8895	0,3358	0,3261
270248		0,7097	0,8362	0,3089	0,3189
270168						1,0706	1,1211	0,2599	1,2664*
270198						1,255	1,2161	0,4072	0,4077
270290						1,279	1,119	0,315	0,7024
270140						1,4665	1,3478	0,3031	0,2825
270068						1,2305	0,9366	0,5779	0,5829
270116						1,5148	1,3036	0,3086	0,2907
270124						0,2549*	0,2237*	0,2559*	0,2522*
270128						1,1006	1,0726	0,2267	0,2409
270122						0,7009	0,6615	0,1917	0,2086
270031						0,4018	0,3947	0,2756	0,2883
