# Supplementary material for: Conjugates of α-d-Galp-(1→3)-β-d-Galp for the serological diagnosis of Chagas disease
Source: PLoS Negl Trop Dis. 2026 Feb 10;20(2):e0013728. doi: 10.1371/journal.pntd.0013728 (PMC12915924; doi:10.1371/journal.pntd.0013728)
Supplement: S1 Data — (ZIP) [file pntd.0013728.s002.zip › S9_File.csv]

		RibP2	RibP2	diRibP2	diRibP2	RibP2	RibP2	diRibP2	diRibP2
270293		0,5997	0,5769	0,9465	0,9446
269962		0,667	0,6958	0,9905	0,9685
270075		0,4474	0,4594	0,4207	0,4261
270147		0,9871	1,0342	1,1315	1,1215
270056		0,7739	0,7367	1,0226	1,0697
269970		0,9214	0,9373	0,9378	1,0479
270134		0,6167	0,5208	0,6043	0,5905
270149		0,5648	0,5055	0,7783	0,8104
270085		0,723	0,5769	0,5342	1,4815*
270102		1,2255	1,2518	1,2918	1,3444
270036		0,7607	0,7659	0,9087	0,9215
270015		0,413	0,4184	0,6274	0,5154
2700130		0,7358	0,748	0,9811	0,8959
2700186		1,0974	1,0556	1,1831	1,2659
269909		0,7289	0,7584	0,9435	0,9475
270248		0,7143	0,6667	0,7021	0,6947
270168						1,1328	1,1201	0,8654	0,9602
270198						0,9639	0,9214	0,6975	0,7041
270290						0,6516	0,6948	0,3099	0,3208
270140						1,1909	1,2048	0,9683	1,0083
270068						0,3911	0,3777	0,4993	0,5917
270116						0,4854	0,4098	0,9475	0,9805
270124						0,4713	0,4842	0,479	0,452
270128						1,0022	0,9275	0,9012	0,9208
270122						0,6981	0,8698	0,8027	0,7669
270031						0,7456	0,7425	0,9897	0,9857
